# Supplementary material for: Conjunctive Analyses of BSA-Seq and BSR-Seq to Identify Candidate Genes Controlling the Black Lemma and Pericarp Trait in Barley
Source: Int J Mol Sci. 2023 May 30;24(11):9473. doi: 10.3390/ijms24119473 (PMC10253945; doi:10.3390/ijms24119473)
Supplement: Supplementary file 1 [file ijms-24-09473-s001.zip]

Archive with 2 entries (2 files):
- Supplementary Table S1.xlsx
- Supplementary Method S1.pdf
